# Supplementary material for: Healthcare System Distrust and Non-Prescription Antibiotic Use: A Cross-Sectional Survey of Adult Antibiotic Users
Source: Antibiotics (Basel). 2023 Jan 1;12(1):79. doi: 10.3390/antibiotics12010079 (PMC9854942; doi:10.3390/antibiotics12010079)
Supplement: Supplementary file 1 [file antibiotics-12-00079-s001.zip]

Archive with 1 entries (1 files):
- antibiotics-2101759-supplementary.pdf
